# Supplementary material for: Comparison of the response of alternative oxidase and uncoupling proteins to bacterial elicitor induced oxidative burst
Source: PLoS One. 2019 Jan 10;14(1):e0210592. doi: 10.1371/journal.pone.0210592 (PMC6328269; doi:10.1371/journal.pone.0210592)
Supplement: S1 File — Data set of all experiments. (XLSX) [file pone.0210592.s001.xlsx]

## Sheet: Fig 1.
Superoxide generation	[nmol/g FW/min]
t [h]	Control	Dev	HrpZpto 150nM	Dev
0	0.12587	0.03125	0.1125	0.03984
0.25	0.11975	0.03241	0.16422	0.06741
0.5	0.10987	0.025625	0.5789	0.0974
1	0.11054	0.024675	0.16784	0.0698
2	0.09878	0.0308925	0.11257	0.0346
6	0.1478	0.0297425	0.12047	0.034
12	0.11035	0.0256612	0.1458	0.029
15	0.101768	0.024625	0.1354	0.03
18	0.09974	0.03135	0.11254	0.0298
21	0.1478	0.028575	0.09874	0.0254
24	0.11579	0.031475	0.1358	0.03014
48	0.168	0.03385	0.12574	0.0321
H2O2 content	[µM]
t [h]	Control	Dev	HrpZpto 150nM	Dev
0	3.7761	0.472013	3.375	0.443692
0.25	3.4521	0.45982	3.4879	0.46297
0.5	3.2961	0.412013	4.058	0.387292
1	3.3162	0.687	7.487	0.4017
2	2.9634	0.29634	3.3771	0.27856
6	3.651	0.456375	3.6141	0.451811
12	3.3105	0.413813	3.574	0.409674
15	3.05304	0.305304	3.472	0.286986
18	2.9922	0.374025	3.3762	0.351583
21	3.354	0.2795	2.9622	0.276705
24	3.4737	0.34737	3.327	0.326528
48	3.214	0.40175	3.7722	0.397732

## Sheet: Fig 2.
	Relative viability [%]	Dev	Relative viability [%]	Dev
t [h]	Control		HrpZpto 150nM
0	100	8.78	100	7.97
2	103.57	8.97	99.47	9.01
4	99.24	9.2	102.41	8.89
6	97.89	8.9	100.23	7.98
12	94.48	8.99	97.67	8.57
24	85.41	9.6	87.2	9.47
48	78.97	11.2	76.98	12.1

## Sheet: Fig 3.
Relative gene expression
t [h]	Control
	AOX1a	Dev	AOX1b	Dev	AOX1c	Dev	AOX1d	Dev	AOX2	Dev
0	1		1		1		1		1
1	1.071	0.297	0.987	0.167	1.054	0.178	0.914	0.187	1.056	0.201
4	1.004	0.254	1.023	0.198	1.194	0.201	1.087	0.195	1.112	0.287
6	0.957	0.198	1.124	0.197	0.997	0.199	1.211	0.204	0.987	0.214
12	1.283	0.237	0.954	0.212	1.147	0.241	1.202	0.174	1.024	0.268
24	1.657	0.36	1.231	0.199	1.003	0.297	0.991	0.217	1.119	0.321
48	2.698	0.564	1.321	0.245	1.216	0.234	1.275	0.279	1.245	0.319
t [h]	HrpZpto 150nM
	AOX1a	Dev	AOX1b	Dev	AOX1c	Dev	AOX1d	Dev	AOX2	Dev
0	1		1		1		1		1
1	3.31	0.345	0.998	0.201	1.029	0.198	27.742	4.128	1.387	0.241
4	1.087	0.387	1.221	0.199	1.268	0.214	5.614	1.984	1.154	0.234
6	1.311	0.314	0.974	0.212	1.172	0.203	2.714	0.754	1.093	0.201
12	1.487	0.304	1.097	0.231	1.278	0.209	1.578	0.247	1.119	0.199
24	2.173	0.36	1.215	0.229	1.154	0.223	0.978	0.302	0.985	0.213
48	3.028	0.851	1.214	0.304	1.348	0.217	1.267	0.333	1.218	0.241

## Sheet: Fig4.
Relative gene expression
t [h]	Control
	UCP1	Dev	UCP2	Dev	UCP3	Dev	UCP4	Dev	UCP5	Dev
0	1		1		1		1		1
1	1.09533	0.197	1.04608	0.12387	1.144	0.194	0.932	0.192	0.874	0.115
4	0.97513	0.247	0.968171	0.108985	0.929	0.202	1.071	0.211	0.858	0.174
6	1.13695	0.192288	1.08343	0.10354	1.226	0.197	0.962	0.196	1.118	0.166
12	1.0784	0.2074	0.9941	0.1247	1.128	0.221	0.998	0.241	1.189	0.201
24	1.19058	0.2214	1.11471	0.140714	0.987	0.203	1.174	0.302	0.937	0.244
48	1.46197	0.3578	1.07766	0.162362	1.093	0.212	1.194	0.299	1.013	0.361
t [h]	HrpZpto 150nM
	UCP1	Dev	UCP2	Dev	UCP3	Dev	UCP4	Dev	UCP5	Dev
0	1		1		1		1		1
1	1.478	0.262413	1.16966	0.12387	1.193	0.192	16.193	2.417	18.789	2.811
4	1.24225	0.352356	0.889742	0.188985	1.31	0.269	3.573	0.874	4.587	0.991
6	1.32137	0.192288	0.940678	0.10354	1.596	0.237	2.018	0.422	2.611	0.502
12	1.265	0.2151	0.9757	0.1154	0.897	0.241	1.278	0.399	1.479	0.305
24	1.37702	0.334122	1.00956	0.170714	0.978	0.193	0.957	0.251	1.034	0.202
48	1.53435	0.457895	1.26618	0.222362	0.893	0.198	1.265	0.301	1.367	0.286

## Sheet: Fig 5.
AOX	Relative protein content
t [h]	Control	Dev	HrpZpto 150nM	Dev
0	1	0.1417	1	0.1378
4	1.1047	0.1258	1.1158	0.1125
24	1.7241	0.175	2.045	0.1784
48	2.2014	0.1874	2.354	0.1974
UCP	Relative protein content
t [h]	Control	Dev	HrpZpto 150nM	Dev
0	1	0.0985	1	0.1257
4	0.9547	0.1054	0.987288	0.1198
24	1.0947	0.1387	1.22739	0.1322
48	1.06898	0.1574	1.32739	0.1678

## Sheet: Fig 6.
AOX activity	[nmol O2 consumption/min*mg protein]
t [h]	Control	Dev	HrpZpto 150 nm	Dev
0	22.9134	2.21351	21.874	2.413
2	21.8754	1.98564	31.0496	5.03528
4	21.9574	2.0147	30.574	4.546
6	23.1377	2.82988	35.6819	3.56712
12	24.741	2.6879	40.4732	4.217
24	31.425	3.19696	45.374	4.33066
48	36.8741	3.32118	38.457	3.39449
UCP activity	[Δfluorescence [AU]/mg protein]
t [h]	Control	Dev	HrpZpto 150 nm	Dev
0	1086.86	247.076	1017.57	277.536
2	1114.37	237.651	1554.26	221.846
4	1149.68	263.765	2443.93	355.593
6	1084.58	236.026	1610.07	245.864
12	1224.06	309.608	1410.83	344.973
24	1740.58	261.299	1965.27	311.334
48	2117.06	290.51	2283.95	299.376

## Sheet: Fig. 7
Respiration	[nmol O2 consumption/min*mg prot]
t [h]	Control	Dev	HrpZpto 150nM	Dev	SHAM 1mM	Dev	HrpZpto 150nM+SHAM 1mM	Dev
0	57.87	4.89	56.97	4.29	54.98	5.01	57.31	3.98
0.5	55.34	5.67	58.31	5.67	37.11	5.31	38.75	5.67
2	59.24	4.32	70.32	5.12	35.974	4.99	47.98	6.2
4	55.34	6.21	82.34	6.03	36.21	6.02	57.39	5.87
6	56.95	5.2	75.21	6.54	38.12	7.56	50.11	6.98
12	63.574	5.48	77.98	7.21	39.97	7.04	50.03	6.12
24	69.745	7.8	85.97	7.99	67.36	7.69	83.41	8.32
48	81.021	8.78	82.47	8.55	77.41	8.3	80.31	8.97

## Sheet: UCP norm. expression
Gene	Mean relative expression (Control)
UCP1	1
UCP2	0.091442
UCP3	0.0643909
UCP4	0.0953912
UCP5	0.058924
